# Supplementary material for: Nuclear EGFR in breast cancer suppresses NK cell recruitment and cytotoxicity
Source: Oncogene. 2024 Nov 9;44(5):288–95. doi: 10.1038/s41388-024-03211-0 (PMC11779631; doi:10.1038/s41388-024-03211-0)
Supplement: Supplementary file 6 — Supplementary Table 1 [file 41388_2024_3211_MOESM6_ESM.xlsx]

## Sheet: GO Attributes
GO Attributes
IgE receptor activity	regulation of mononuclear cell proliferation	cell activation
IgE binding	positive regulation of T cell activation	positive regulation of cell adhesion
immunoglobulin receptor activity	positive regulation of cellular metabolic process	immune effector process
positive regulation of antigen processing and presentation	regulation of leukocyte proliferation	immune response
detection of molecule of bacterial origin	regulation of tumor necrosis factor superfamily cytokine production	regulation of cell-cell adhesion
positive regulation of granulocyte macrophage colony-stimulating factor production	positive regulation of T cell proliferation	regulation of immune response
regulation of granulocyte macrophage colony-stimulating factor production	positive regulation of homotypic cell-cell adhesion	response to external biotic stimulus
T cell costimulation	positive regulation of leukocyte cell-cell adhesion	response to biotic stimulus
lymphocyte costimulation	myeloid leukocyte activation	plasma membrane part
positive regulation of interleukin-12 production	positive regulation of cytokine production	positive regulation of multicellular organismal process
positive regulation of cytokine biosynthetic process	immune response-regulating signaling pathway	defense response
regulation of interleukin-12 production	positive regulation of cell-cell adhesion	cell surface
immune system process	regulation of T cell proliferation	positive regulation of intracellular signal transduction
external side of plasma membrane	positive regulation of immune system process	response to stimulus
positive regulation of JUN kinase activity	regulation of leukocyte activation	positive regulation of response to stimulus
regulation of cytokine biosynthetic process	regulation of lymphocyte activation	positive regulation of cell proliferation
positive regulation of lymphocyte proliferation	regulation of cytokine secretion	response to external stimulus
positive regulation of mononuclear cell proliferation	regulation of cell activation	membrane part
side of membrane	positive regulation of immune effector process	response to stress
positive regulation of leukocyte activation	regulation of immune system process	positive regulation of cellular process
positive regulation of leukocyte proliferation	response to molecule of bacterial origin	positive regulation of phosphorus metabolic process
positive regulation of tumor necrosis factor production	regulation of T cell activation	positive regulation of phosphate metabolic process
positive regulation of cell activation	regulation of cytokine production	positive regulation of signal transduction
positive regulation of lymphocyte activation	regulation of leukocyte cell-cell adhesion	regulation of cellular localization
regulation of JUN kinase activity	positive regulation of immune response	plasma membrane
positive regulation of tumor necrosis factor superfamily cytokine production	regulation of homotypic cell-cell adhesion	positive regulation of cellular biosynthetic process
lymphocyte activation involved in immune response	leukocyte activation	regulation of multicellular organismal process
cytokine production	positive regulation of biological process	positive regulation of biosynthetic process
regulation of lymphocyte proliferation	positive regulation of defense response	regulation of cell proliferation
positive regulation of protein serine/threonine kinase activity	protein binding
