# Supplementary material for: Nuclear EGFR in breast cancer suppresses NK cell recruitment and cytotoxicity
Source: Oncogene. 2024 Nov 9;44(5):288–95. doi: 10.1038/s41388-024-03211-0 (PMC11779631; doi:10.1038/s41388-024-03211-0)
Supplement: Supplementary file 7 — Supplementary Table 2 [file 41388_2024_3211_MOESM7_ESM.xlsx]

## Sheet: Mouse Data
Supplementary Table 2
Mouse ID	Mammary gland	Notation	Treatment	Δ tumor volume/day (mm3)	NK cells: NanoString
6.6.R	R4	A	cPTD4	111.75	downregulated
7.1.L	L3	Q	cPTD4	84.57	downregulated
7.3.L	R2	E	cPTD4	29.36	downregulated
6.9.R	L4	R	cPTD4	63	no change
7.11.R	R4	S	cPTD4	50.62	upregulated
7.1.9	R4	M	cSNX1.3	-2.71	downregulated
6.13.L	R2	I	cSNX1.3	13.17	downregulated
6.4.L	R4	K	cSNX1.3	-4.15	upregulated
6.4.L	L4	J	cSNX1.3	0	upregulated
7.1.9	L4	L	cSNX1.3	-1.17	upregulated
6.9.LR	L3	T	cSNX1.3	60.07	downregulated
